# Supplementary material for: The chaperonin CCT8 controls proteostasis essential for T cell maturation, selection, and function
Source: Commun Biol. 2021 Jun 3;4:681. doi: 10.1038/s42003-021-02203-0 (PMC8175432; doi:10.1038/s42003-021-02203-0)
Supplement: Supplementary file 4 — Supplementary Data 1. [file 42003_2021_2203_MOESM4_ESM.xlsx]

## Sheet: Figure 1
Figure 1b
Thymic cellularity
	CCT8T+/+						CCT8T-/-
Cell number (x106)	480	376	424	400	350	335	480	280	368	300	290	325
Mean	CCT8T+/+	CCT8T-/-
	394.2	340.5
Standard deviation	CCT8T+/+	CCT8T-/-
	53.05248973108	75.24293986813
P-value	CCT8T+/+ versus	CCT8T-/-
	0.1838
Figure 1c
DN Panel
	CCT8T+/+			CCT8T-/-
% DN	3.06	3.66	3.25	3.25	3.07	3.67
% iSPCD8	1.28	0.79	0.98	1.16	0.89	0.98
% DP	83.5	84	83.6	87.1	88.1	86.9
% SPCD4	8.92	8.44	8.97	6.36	6.11	6.52
% SPCD8	5.34	5.0875	4.312	2.6775	1.764	3.1875
Mean
	CCT8T+/+	CCT8T-/-
DN	3.323	3.33
iSPCD8	1.017	1.01
DP	83.7	87.37
SPCD4	8.777	6.33
SPCD8	4.913	2.543
Standard deviation
	CCT8T+/+	CCT8T-/-
DN	0.306649	0.307896
iSPCD8	0.247049	0.137477
DP	0.264575	0.64291
SPCD4	0.292632	0.20664
SPCD8	0.535715	0.721218
P values
	CCT8T+/+ versus	CCT8T-/-
DN	0.9801
iSPCD8	0.9694
DP	0.0008
SPCD4	0.0003
SPCD8	0.0103
Figure 1 d
Thymocyte maturation
	CCT8T+/+			CCT8T-/-
% R2	72.7	76.8	76.7	78.7	81.1	79.1
% R3	9.19	8.58	8.58	8.58	7.88	8.26
% R4	10.3	8.95	9.13	8.71	7.17	8.26
% R5	7.51	8.17	8.16	3.33	3.65	4.2
Mean
	CCT8T+/+	CCT8T-/-
R2	75.4	79.63
R3	8.783	8.24
R4	9.46	8.047
R5	7.947	3.727
Standard deviation
	CCT8T+/+	CCT8T-/-
R2	2.3388	1.28582
R3	0.352184	0.350428
R4	0.733008	0.791854
R5	0.378197	0.440038
P values
	CCT8T+/+ v	CCT8T-/-
R2	0.0515
R3	0.1311
R4	0.0859
R5	0.0002
Thymocyte maturation progression
	CCT8T+/+			CCT8T-/-
R3 in R2+3	11.2224	10.0492	10.061	9.83043	8.85592	9.45513
R4 in R3+4	51.6316	50.6613	51.4156	48.2821	45.5801	47.8864
R5 in R4+5	43.3603	48.1154	47.3318	29.3651	35.6098	35.6234
Mean
	CCT8T+/+	CCT8T-/-
R3 in R2+3	10.44	9.38
R4 in R3+4	51.24	47.25
R5 in R4+5	46.27	33.53
Standard deviation
	CCT8T+/+	CCT8T-/-
R3 in R2+3	0.673958	0.491522
R4 in R3+4	0.509426	1.45925
R5 in R4+5	2.54946	3.60931
P values
	CCT8T+/+ v	CCT8T-/-
R3 in R2+3	0.0918
R4 in R3+4	0.0111
R5 in R4+5	0.0075
Figure 1 e
Caspase 3
	CCT8T+/+			CCT8T-/-
% within CD5-TCRblo/-	0.7	0.7	0.8	0.92	0.9	1
Mean	CCT8T+/+	CCT8T-/-
% within CD5-TCRblo/-	0.745	0.8933
Standard deviation	CCT8T+/+	CCT8T-/-
% within CD5-TCRblo/-	0.057735	0.052915
p values	CCT8T+/+ v	CCT8T-/-
% within CD5-TCRblo/-	0.0054
Figure 1f and 1g
Wave 1a and 1b
	CCT8T+/+			CCT8T-/-
% wave 1a	0.21	0.19	0.26	0.16	0.11	0.16
% wave 1b	0.41	0.38	0.62	0.22	0.22	0.26
Mean	CCT8T+/+	CCT8T-/-
% wave 1a	0.22	0.1433
% wave 1b	0.47	0.2333
Standard deviation	CCT8T+/+	CCT8T-/-
% wave 1a	0.0360555	0.0288675
% wave 1b	0.130767	0.023094
p values	CCT8T+/+ v	CCT8T-/-
% wave 1a	0.0452
% wave 1b	0.0367
Figure 1h and 1i
Wave 2a and 2b
	CCT8T+/+			CCT8T-/-
% wave 2a	3.64	4.42	5.06	6.27	5.22	5.97
% wave 2b	5.49	7.25	8.64	7.64	4.89	6.72
Mean	CCT8T+/+	CCT8T-/-
% wave 2a	4.373	5.82
% wave 2b	7.127	6.417
Standard deviation	CCT8T+/+	CCT8T-/-
% wave 2a	0.711149	0.540833
% wave 2b	1.57862	1.39987
p values	CCT8T+/+ v	CCT8T-/-
% wave 2a	0.0486
% wave 2b	0.5913
Figure 1j
Late maturation
	CCT8T+/+			CCT8T-/-
% M1 CD4	39.2	42.6	44.1	19.2	29.4	27
% M2 CD4	35.4	34.3	32.4	25.4	25.7	24.8
% M1 CD8	24.3	25.9	30	47.5	41.2	35.8
% M2 CD8	40.9	44	49	29.6	27.6	24.2
Mean	CCT8T+/+	CCT8T-/-
M1 CD4	41.97	25.2
M2 CD4	34.03	25.3
M1 CD8	26.73	41.5
M2 CD8	44.63	27.13
Standard deviation	CCT8T+/+	CCT8T-/-
M1 CD4	2.51064	5.33292
M2 CD4	1.51767	0.458258
M1 CD8	2.93995	5.85577
M2 CD8	4.08697	2.73008
p values	CCT8T+/+ v	CCT8T-/-
M1 CD4	0.00789
M2 CD4	0.000674
M1 CD8	0.017491
M2 CD8	0.00351
Figure 1k
TNFa production
	CCT8T+/+			CCT8T-/-
% TNFa within CD4 M2	6.77	6.19	6.3	4.57	4.66	3.25
Mean	CCT8T+/+	CCT8T-/-
TNFa within CD4 M2	6.42	4.16
Standard deviation	CCT8T+/+	CCT8T-/-
TNFa within CD4 M2	0.308058	0.789367
p values	CCT8T+/+ v	CCT8T-/-
TNFa within CD4 M2	0.0099
Figure 1l and 1m
Thymic Tregs
	CCT8T+/+			CCT8T-/-
% CD25+FoxP3+	2.15	2.49	2.06	0.99	1.02	0.96
% CCR6+	31.5	32.7	27.2	4.74	5.96	5.46
Mean	CCT8T+/+	CCT8T-/-
CD25+FoxP3+	2.233	0.99
CCR6+	30.47	5.387
Standard deviation	CCT8T+/+	CCT8T-/-
CD25+FoxP3+	0.226789	0.03
CCR6+	2.89194	0.613297
p values	CCT8T+/+ v	CCT8T-/-
CD25+FoxP3+	0.0007
CCR6+	0.0001

## Sheet: Figure 2
Figure 2a
Spleenic cellularity
	CCT8T+/+						CCT8T-/-
Cell number (x106)	44.5	34	44.5	100	57	76	21.2	48	50.5	39	78	51
Mean	CCT8T+/+	CCT8T-/-
Cell number (x106)	59.33	47.95
Standard deviation	CCT8T+/+	CCT8T-/-
Cell number (x106)	24.5717	18.5174
P-value	CCT8T+/+ versus	CCT8T-/-
Cell number (x106)	0.3861
Figure 2b
Peripheral B and T cells
	CCT8T+/+			CCT8T-/-
% TCRb	54.4	59.4	63.1	12.8	8.41	9.08
%B220	38.8	35.9	33.2	75.8	81.9	81.9
Mean
	CCT8T+/+	CCT8T-/-
TCRb	58.97	10.1
B220	35.97	79.87
Standard deviation
	CCT8T+/+	CCT8T-/-
TCRb	4.36616	2.365
B220	2.8006	3.52184
P values
	CCT8T+/+ v	CCT8T-/-
TCRb	<0,0001
B220	<0,0001
Figure 2c
CD4 and CD8 cells
	CCT8T+/+			CCT8T-/-
% CD4	52.8	52.2	53.9	70.6	66.9	73.7
% CD8	45.5	46.4	42.6	26.6	29.3	23
Mean	CCT8T+/+	CCT8T-/-
CD4	52.97	70.4
CD8	44.83	26.3
Standard deviation	CCT8T+/+	CCT8T-/-
CD4	0.862168	3.40441
CD8	1.98578	3.1607
p values	CCT8T+/+ v	CCT8T-/-
CD4	0.001
CD8	0.001
Figure 2d
Memory naïve CD4 and CD8 cells
	CCT8T+/+			CCT8T-/-
% CD4+CD62L+CD44-	92.8	91	91.7	82.7	78.8	88.5
% CD4+CD44+	3.4	3.76	4	11.1	12.5	6.87
% CD8+CD62L+CD44-	59.4	57.1	60.7	15.8	11.2	17.8
% CD8+CD62L+CD44+	32.7	32.3	27.4	51.6	60.1	63.7
% CD8+CD62L-CD44+	2.93	3.79	2.92	28.6	25.2	14.2
Mean	CCT8T+/+	CCT8T-/-
CD4+CD62L+CD44-	91.8333	83.3333
CD4+CD44+	3.72	10.1567
CD8+CD62L+CD44-	59.0667	14.9333
CD8+CD62L+CD44+	30.8	58.4667
CD8+CD62L-CD44+	3.21333	22.6667
Standard deviation	CCT8T+/+	CCT8T-/-
CD4+CD62L+CD44-	0.907377	4.88092
CD4+CD44+	0.301993	2.93115
CD8+CD62L+CD44-	1.823	3.38428
CD8+CD62L+CD44+	2.95127	6.21316
CD8+CD62L-CD44+	0.499433	7.52684
p values	CCT8T+/+ v	CCT8T-/-
CD4+CD62L+CD44-	0.0413
CD4+CD44+	0.0194
CD8+CD62L+CD44-	<0,0001
CD8+CD62L+CD44+	0.0022
CD8+CD62L-CD44+	0.0111
Figure 2e
Peripheral Tregs
	CCT8T+/+						CCT8T-/-
% CD4+CD25+FoxP3+	13.9	12.6	11.2	12.9	11.6	10.4	8.59	11.3	9.33	9.71	12.9	10.8
Mean	CCT8T+/+	CCT8T-/-
CD4+CD25+FoxP3+	12.1	10.4383
Standard deviation	CCT8T+/+	CCT8T-/-
CD4+CD25+FoxP3+	1.27122	1.55617
p values	CCT8T+/+ v	CCT8T-/-
CD4+CD25+FoxP3+	0.0703
ICOS CD103
	CCT8T+/+
% ICOS+CD103+	11.6	10.6	7.32	37.2	46.5	40.2
% ICOS-CD103-	82.6	83.7	85.5	51.3	41.4	49.2
Mean	CCT8T+/+	CCT8T-/-
ICOS+CD103+	9.84	41.3
ICOS-CD103-	83.9333	47.3
Standard deviation	CCT8T+/+	CCT8T-/-
ICOS+CD103+	2.23893	4.74658
ICOS-CD103-	1.46401	5.21632
p values	CCT8T+/+ v	CCT8T-/-
ICOS+CD103+	0.0005
ICOS-CD103-	0.0003

## Sheet: Figure 3
Figure 3a
Expansion of cells in culture
	CCT8T+/+			CCT8T-/-
Expansion index	10.3	9.97	8.73	2.02	1.64	1.55
Mean	CCT8T+/+	CCT8T-/-
Expansion index	9.667	1.737
Standard deviation	CCT8T+/+	CCT8T-/-
Expansion index	0.827788	0.249466
P-value	CCT8T+/+ versus	CCT8T-/-
Expansion index	<0,0001
Live cells in culture
	CCT8T+/+			CCT8T-/-
% live cells, 0h	95.54	98.29	106.16	102.93	90.49	106.58
% live cells, 8h	99.24	99.12	95.5	98.2	80.48	86.56
% live cells, 20h	79.86	70.02	61.91	54.3	33.95	50.86
% live cells, 96h	46.8816	49.5095	43.7281	26.4737	28.5916	30.6036
%live cells with IL2, 0h	102.593	99.3343	98.0729	99.647	99.2234	101.129
%live cells with IL2, 8h	79.6776	70.3224	66.328	79.8447	68.0904	78.5739
%live cells with IL2, 20h	79.4674	66.5382	63.8052	52.7356	58.4539	56.9714
%live cells with IL2, 96h	46.4611	64.3308	44.8844	31.4508	29.7564	27.1091
Mean
	CCT8T+/+	CCT8T-/-
% live cells, 0h	99.9967	100
% live cells, 8h	97.9533	88.4133
% live cells, 20h	70.5967	46.37
% live cells, 96h	46.7064	28.5563
%live cells with IL2, 0h	100	100
%live cells with IL2, 8h	72.1093	75.503
%live cells with IL2, 20h	69.9369	56.0537
%live cells with IL2, 96h	51.8921	29.4388
Standard deviation
	CCT8T+/+	CCT8T-/-
% live cells, 0h	5.51186	8.43568
% live cells, 8h	2.1255	9.00421
% live cells, 20h	8.98888	10.8927
% live cells, 96h	2.89466	2.06518
%live cells with IL2, 0h	2.33239	1.00085
%live cells with IL2, 8h	6.8519	6.4509
%live cells with IL2, 20h	8.36599	2.96757
%live cells with IL2, 96h	10.801	2.18821
P values
	CCT8T+/+ v	CCT8T-/-
% live cells, 0h	0.999546
% live cells, 8h	0.117616
% live cells, 20h	0.000678
% live cells, 96h	0.006238
%live cells with IL2, 0h	0.999995
%live cells with IL2, 8h	0.503656
%live cells with IL2, 20h	0.012871
%live cells with IL2, 96h	0.000344
Figure 3b, c, f, g and h
All proteomic data are available thorugh ProteomeXchange Consortium via the PRIDE partner repository with the dataset identifier PXD018834, Reviewer account details: Username: reviewer51034@ebi.ac.uk Password: FBZnFVxe
Figure 3e
Nuclear actin fillaments
	CCT8T+/+			CCT8T-/-			CCT8T+/+ + Arp2/3
Frequency of Actin positive cells	20	41	31	4	2.3	4	0	0	0
Mean	CCT8T+/+	CCT8T-/-	CCT8T+/+ + Arp2/3
Frequency of Actin positive cells	30.6667	3.43333	0
Standard deviation	CCT8T+/+	CCT8T-/-	CCT8T+/+ + Arp2/3
Frequency of Actin positive cells	10.504	0.981495	0
p values	CCT8T+/+ v CCT8T-/-		CCT8T+/+ vs CCT8T+/+ + Arp2/3		CCT8T-/- vs CCT8T+/+ + Arp2/3
Frequency of Actin positive cells	0.0037		0.002		0.7776
Figure 3i
normalised MFI of STAT1 and pSTAT1
	CCT8T+/+						CCT8T-/-
normalised MFI STAT1, 0h	6.98214	6.06098	6.60116	6.5859	6.83673	6.11491	12.6219	12.8526	11.0201	12.4892	13.0784	12.6892
normalised MFI STAT1, 24h	16.2423	13.8298	12.6941	12.8671	14.7892	15.0036	38.5906	37.3385	37.25	31.7926	34.6891	32.9958
normalised MFI pSTAT1, 0h	7.43432	7.76738	8.14384	7.58936	8.02896	7.61189	13.144	12.9083	13.8797	13.8567	13.029	13.7568
normalised MFI pSTAT1, 24h	23.5771	24.3407	23.6753	22.9047	23.1274	24.6895	37.7889	38.7914	35.234	37.7713	36.2906	37.8694
Mean	CCT8T+/+	CCT8T-/-
normalised MFI STAT1, 0h	6.5303	12.4586
normalised MFI STAT1, 24h	14.2377	35.4428
normalised MFI pSTAT1, 0h	7.76262	13.4291
normalised MFI pSTAT1, 24h	23.7191	37.2909
Standard deviation	CCT8T+/+	CCT8T-/-
normalised MFI STAT1, 0h	0.373896	0.733415
normalised MFI STAT1, 24h	1.36653	2.70733
normalised MFI pSTAT1, 0h	0.27452	0.448515
normalised MFI pSTAT1, 24h	0.687515	1.28812
p values	CCT8T+/+ v CCT8T-/-
normalised MFI STAT1, 0h	0.0009
normalised MFI STAT1, 24h	0.0003
normalised MFI pSTAT1, 0h	0.0006
normalised MFI pSTAT1, 24h	<0.0001

## Sheet: Figure 4
Figure 4a
ER stress after 2 days in culture
	CD4+ CCT8T+/+			CD4+ CCT8T-/-			CCT8T+/+ with TU			CD8+ CCT8T-/-
Perk	1	1	1	17.01	17.15	15.99	22.4	21	23.7	3.6544	3	3.1
Atf6	1	1	1	5.07	5.11	4.94	6.6	5.95	4.8	0.90033	1	1.1
Ire1a	1	1	1	3.08	3.11	2.97	2.4	2.01	0.3	0.0036	0	0.005
Grp78	1	1	1	11.12	10.91	11.01	17.9	18.1	15.1	0.622	0.4	0.3
Bcl2	1	1	1	0.12	0.43	0.1	18.4	16.5	17.9	1.358	1.2	1.1
Bim	1	1	1	3.91	4.01	3.87	2.5	2.6	2.4	0.127672	0.1	0.2
Mean	CCT8T+/+	CCT8T-/-	CCT8T+/+ with TU	CD8+ CCT8T-/-
Perk	1	16.7167	22.3667	3.25147
Atf6	1	5.04	5.78333	1.00011
Ire1a	1	3.05333	1.57	0.00286667
Grp78	1	11.0133	17.0333	0.440667
Bcl2	1	0.216667	17.6	1.21933
Bim	1	3.93	2.5	0.142557
Standard deviation	CCT8T+/+	CCT8T-/-	CCT8T+/+ with TU	CD8+ CCT8T-/-
Perk	0	0.633193	3.41556	0.352514
Atf6	0	0.0888819	0.913291	0.099835
Ire1a	0	0.0737111	0.376076	0.00257941
Grp78	0	0.10504	4.00712	0.164807
Bcl2	0	0.185023	10.4715	0.130082
Bim	0	0.072111	0.834326	0.0516351
P-value	CCT8T+/+ v CCT8T-/-		CCT8T+/+ vs CCT8T+/+ + TU	CCT8T+/+ vs CD8+ CCT8T-/-
Perk	<0,0001		<0,0001	<0,0001
Atf6	<0,0001		0.9948	>0,9999
Ire1a	0.0384		0.9847	<0,0001
Grp78	<0,0001		<0,0001	0.0004
Bcl2	0.9894		<0,0001	0.3418
Bim	0.0003		0.4367	<0,0001
Figure 4b
Polarisation Th1
	CCT8T+/+			CCT8T-/-
Frequency of live	90.8	89.4	89.7	74	85.7	86.6
Frequency of IFNg	57.1	54.6	60.7	88.2	86.1	89.1
Mean	CCT8T+/+	CCT8T-/-
Frequency of live	89.9667	82.1
Frequency of IFNg	57.4667	87.8
Standard deviation	CCT8T+/+	CCT8T-/-
Frequency of live	0.737111	7.02922
Frequency of IFNg	3.06649	1.53948
p values	CCT8T+/+ v CCT8T-/-
Frequency of live	0.220498
Frequency of IFNg	0.000106115
Figure 4c
Polarisation Th2
	CCT8T+/+			CCT8T-/-
Frequency of live	97.5	98.7	97.8	87.1	85.5	86.1
Frequency IL4	12.9	12.2	13.6	3.23	4.61	5.01
Frequency of IFNg	4.97	5.72	7.25	43.5	49.1	45
Mean	CCT8T+/+	CCT8T-/-
Frequency of live	98	86.2333
Frequency IL4	12.9	4.28333
Frequency of IFNg	5.98	45.8667
Standard deviation	CCT8T+/+	CCT8T-/-
Frequency of live	0.6245	0.80829
Frequency IL4	0.7	0.933881
Frequency of IFNg	1.16202	2.89885
p values	CCT8T+/+ v CCT8T-/-
Frequency of live	<0,0001
Frequency IL4	0.0002
Frequency of IFNg	<0,0001
Figure 4d
Polarisation Tregs
	CCT8T+/+			CCT8T-/-
Frequency of live	94.7	95	94.1	76.9	78.9	79.6
Frequency FoxP3	82.3	79.5	77.5	6.51	5.66	5.34
Frequency of IFNg	4.5	4.32	4.04	78.6	81.1	83.9
Mean	CCT8T+/+	CCT8T-/-
Frequency of live	94.6	78.4667
Frequency FoxP3	79.7667	5.83667
Frequency of IFNg	4.28667	81.2
Standard deviation	CCT8T+/+	CCT8T-/-
Frequency of live	0.458258	1.40119
Frequency FoxP3	2.41109	0.604676
Frequency of IFNg	0.231805	2.65141
p values	CCT8T+/+ v CCT8T-/-
Frequency of live	<0,0001
Frequency FoxP3	<0,0001
Frequency of IFNg	<0,0001
Figure 4e
Polarisation Th17
	CCT8T+/+			CCT8T-/-
Frequency of live	78.8	82	82.4	20	17.1	16.6
Frequency of IL17	9.58	12.3	9.52	20.5	23.5	38.9
Mean	CCT8T+/+	CCT8T-/-
Frequency of live	81.0667	17.9
Frequency of IL17	10.4667	27.6333
Standard deviation	CCT8T+/+	CCT8T-/-
Frequency of live	1.97315	1.83576
Frequency of IL17	1.588	9.87185
p values	CCT8T+/+ v CCT8T-/-
Frequency of live	<0,0001
Frequency of IL17	0.041
Figure 4f
Uptake of fatty acids
	CCT8T+/+			CCT8T-/-
Uptake of fatty acids in CD62L+CD44-	7151	5607	6581	1874	1271	1308
Uptake of fatty acids in CD62L-CD44+	29264	31703	42995	14994	7995	11764
Mean	CCT8T+/+	CCT8T-/-
Uptake of fatty acids in CD62L+CD44-	6446.33	1484.33
Uptake of fatty acids in CD62L-CD44+	34654	11584.3
Standard deviation	CCT8T+/+	CCT8T-/-
Uptake of fatty acids in CD62L+CD44-	780.759	337.968
Uptake of fatty acids in CD62L-CD44+	7325.73	3502.96
p values	CCT8T+/+ v CCT8T-/-
Uptake of fatty acids in CD62L+CD44-	0.0005
Uptake of fatty acids in CD62L-CD44+	0.0079
Figure 4g
CD36 expression
	CCT8T+/+			CCT8T-/-
CD36 expresion in CD4+ cells	5	3.5	4	34	32	12.5
Mean	CCT8T+/+	CCT8T-/-
CD36 expresion in CD4+ cells	4.16667	26.1667
Standard deviation	CCT8T+/+	CCT8T-/-
CD36 expresion in CD4+ cells	0.763763	11.8779
p values	CCT8T+/+ v CCT8T-/-
CD36 expresion in CD4+ cells	0.0328547
Figure 4h
Uptake of glucose
	CCT8T+/+			CCT8T-/-
Uptake of glucose in CD62L+CD44-	214	154	202	324	352	441
Uptake of glucose in CD62L-CD44+	339.37	348.9	412.67	957.4	756.82	1433.54
Mean	CCT8T+/+	CCT8T-/-
Uptake of glucose in CD62L+CD44-	190	372.333
Uptake of glucose in CD62L-CD44+	366.98	1049.25
Standard deviation	CCT8T+/+	CCT8T-/-
Uptake of glucose in CD62L+CD44-	31.749	61.0928
Uptake of glucose in CD62L-CD44+	39.8546	347.585
p values	CCT8T+/+ v CCT8T-/-
Uptake of glucose in CD62L+CD44-	0.0101
Uptake of glucose in CD62L-CD44+	0.0278

## Sheet: Figure 5
Figure 5a
Egg counts over time in secondary infected mice
	CCT8T+/+					CCT8T-/-
Day 0	0					0
Day 11	13316.7	22587.7	1173.08	7589.67	8004.3	29399.6	32216.4	39390.3	42722.2	20033.5	13302.3
Day 14	49512	31229.9	5303.1	9797.78	15864.2	88984.2	50501.6	51501.4	61794.8	26490.4	44211.1
Day 21	0	0	0	0	0	0	716.855	2777.81	9183.79	0	0
Day 35	3122.6	2197.83	1829.01	0	0	23975.1	23931.9	29195.2	25264.9	58966.6	45110
Day 38	8961.42	8543.8	938.979	0	6933.42	24167	31953.1	42319.4	15555.8	52973.6	46396.2
Mean	CCT8T+/+	CCT8T-/-
Day 0	0	0
Day 11	10534.3	29510.7
Day 14	22341.4	53913.9
Day 21	0	2113.08
Day 35	1429.89	34407.3
Day 38	5075.52	35560.8
Standard deviation	CCT8T+/+	CCT8T-/-
Day 0	#DIV/0!	#DIV/0!
Day 11	7995.77	11242.9
Day 14	18075.2	20763.9
Day 21	0	3627.16
Day 35	1387.76	14470.8
Day 38	4285.23	14207.9
P-value	CCT8T+/+ v CCT8T-/-
Day 0
Day 11	0.0116356
Day 14	0.0261202
Day 21	0.228954
Day 35	0.000708652
Day 38	0.00130917
Figure 5b
Mesenteric lymph nodes, number of cells
	CCT8T+/+					CCT8T-/-
Primary infection	5500000	19000000	14500000	19500000	19000000	5000000	5000000	6500000	9000000
Secondary infection	23500000	6000000	22500000	31500000	22500000	12500000	5500000	6000000	5000000	6500000	9000000
Mean	CCT8T+/+	CCT8T-/-
Primary infection	15500000	6375000
Secondary infection	21200000	7.41667e+06
Standard deviation	CCT8T+/+	CCT8T-/-
Primary infection	5.94769e+06	1.88746e+06
Secondary infection	9.29785e+06	2.85336e+06
p values	CCT8T+/+ v CCT8T-/-
Primary infection	0.1293
Secondary infection	0.006
Peritoneal lavage, number of cells
	CCT8T+/+					CCT8T-/-
Primary infection	12000000	3900000	14100000	13800000	12600000	2100000	3300000	1500000	2100000
Secondary infection	28500000	19200000	27300000	17700000	20400000	1800000	7500000	5700000	2400000	2700000	3900000
Mean	CCT8T+/+	CCT8T-/-
Primary infection	11280000	2250000
Secondary infection	22620000	4000000
Standard deviation	CCT8T+/+	CCT8T-/-
Primary infection	4.21391e+06	754983
Secondary infection	4.93224e+06	2.20182e+06
p values	CCT8T+/+ v CCT8T-/-
Primary infection	0.0068
Secondary infection	<0,0001
Figure 5c
Frequency of Th2 cells in mesenteric lymphnodes
	CCT8T+/+					CCT8T-/-
Primary infection	6.43	15	7.32	6.69	13.5	1.16	0.74	1.11	0.55
Secondary infection	10.2	24	13.4	16.5	16.9	1.28	0.92	0	0	1.03	1.12
Mean	CCT8T+/+	CCT8T-/-
Primary infection	9.788	0.89
Secondary infection	16.2	0.725
Standard deviation	CCT8T+/+	CCT8T-/-
Primary infection	4.12034	0.294052
Secondary infection	5.12981	0.573821
p values	CCT8T+/+ v CCT8T-/-
Primary infection	0.005
Secondary infection	<0,0001
Figure 5d
Frequency of CD4+ cells in peritoneal lavage
	CCT8T+/+					CCT8T-/-
Primary infection	65.2	56.1	66.4	58.7	77.9	23.2	14.2	21.2	12
Secondary infection	74.3	64.2	45.9	58.9	52	20	16.7	25.3	35.9	42.2	37.8
Mean	CCT8T+/+	CCT8T-/-
Primary infection	64.86	17.65
Secondary infection	59.06	29.65
Standard deviation	CCT8T+/+	CCT8T-/-
Primary infection	8.47367	5.39228
Secondary infection	10.9742	10.4186
p values	CCT8T+/+ v CCT8T-/-
Primary infection	<0,0001
Secondary infection	0.0005
Figure 5e
Frequency of Tregs in mesenteric lymphnodes
	CCT8T+/+					CCT8T-/-
Primary infection	11.4	10.5	9.8	8.28	10.2	18.1	17.2	22.1	20.8
Secondary infection	7.31	8.33	9.8	9.56	10.1	28.4	22.3	14.9	18.4	1.03	1.12
Mean	CCT8T+/+	CCT8T-/-
Primary infection	10.036	19.55
Secondary infection	9.02	14.3583
Standard deviation	CCT8T+/+	CCT8T-/-
Primary infection	1.14476	2.28692
Secondary infection	1.16904	11.2229
p values	CCT8T+/+ v CCT8T-/-
Primary infection	0.0017
Secondary infection	0.0002
Figure 5f
Frequency of CD4+ cells in peritoneal lavage
	CCT8T+/+					CCT8T-/-
Primary infection	10.6	16.1	9.5	10.2	7.95	10.3	4.17	2.19	6.12
Secondary infection	7.78	8.63	10.1	8.38	12.7	4.91	2.78	3.02	8.42	7.1	8.37
Mean	CCT8T+/+	CCT8T-/-
Primary infection	10.87	5.695
Secondary infection	9.518	5.76667
Standard deviation	CCT8T+/+	CCT8T-/-
Primary infection	3.09346	3.46397
Secondary infection	1.97282	2.561
p values	CCT8T+/+ v CCT8T-/-
Primary infection	0.0576
Secondary infection	0.1553
Figure 5g
Relm-a+ macrophages in peritoneal lavage
	CCT8T+/+					CCT8T-/-
Primary infection	66.4	25	68.7	93.2	57.5	2.63	5.65	4.48	6.45
Secondary infection	99.9	97.3	98.1	97.6	97.6	4.78	3.74	1.89	1.39	21.4	1.12
Mean	CCT8T+/+	CCT8T-/-
Primary infection	62.16	4.8025
Secondary infection	98.1	5.72
Standard deviation	CCT8T+/+	CCT8T-/-
Primary infection	24.6313	1.65894
Secondary infection	1.04642	7.81338
p values	CCT8T+/+ v CCT8T-/-
Primary infection	<0,0001
Secondary infection	<0,0001
Figure 5h
Frequency of eosinophils in peritoneal lavage
	CCT8T+/+					CCT8T-/-
Primary infection	7.92	4.14	8.93	14.1	12.7	0.29	0.46	0.65	0.21
Secondary infection	15	16.5	11.5	13	15.4	0.41	0.75	0.7	0.32	1.04	0.73
Mean	CCT8T+/+	CCT8T-/-
Primary infection	9.558	0.4025
Secondary infection	14.28	0.658333
Standard deviation	CCT8T+/+	CCT8T-/-
Primary infection	3.96655	0.195171
Secondary infection	2.00425	0.259647
p values	CCT8T+/+ v CCT8T-/-
Primary infection	<0,0001
Secondary infection	<0,0001
Figure 5i
Number of B cells in peritoneal lavage
	CCT8T+/+					CCT8T-/-
Primary infection	4896000	1813500	6641100	5947800	5292000	808500	709500	313500	327600
Secondary infection	18496500	11654400	14223300	9221700	10424400	718200	937500	769500	708000	1109700	1891500
Mean	CCT8T+/+	CCT8T-/-
Primary infection	4918080	539775
Secondary infection	12804060	1022400
Standard deviation	CCT8T+/+	CCT8T-/-
Primary infection	1.85795e+06	256410
Secondary infection	3.68225e+06	452881
p values	CCT8T+/+ v CCT8T-/-
Primary infection	<0,0001
Secondary infection	<0,0001
Figure 5j
OD of IgG in peritoneal lavage
	CCT8T+/+									CCT8T-/-										Naive
Primary infection	0.043	0.012	0.031	-0.001	-0.002	0.017	-0.002	0.01	0.008	0.006	-0.007	0.008	0.001	-0.008	0.02	0.014	0.011			0.012
Secondary infection	0.574	0.119	0.284	0.139	0.421	0.502	0.496	0.627	0.847	-0.013	-0.015	-0.012	0.013	-0.006	0.004	-0.003	0.012	-0.011	0.003
Mean	CCT8T+/+	CCT8T-/-
Primary infection	0.0128889	0.005625
Secondary infection	0.445444	-0.0028
Standard deviation	CCT8T+/+	CCT8T-/-
Primary infection	0.0154955	0.0098407
Secondary infection	0.235485	0.0103473
p values	CCT8T+/+ v CCT8T-/-
Primary infection	>0,9999
Secondary infection	<0,0001
Figure 5k
Frequency of ILC2 in meseteric lymph nodes
	CCT8T+/+					CCT8T-/-
Primary infection	0.049	0.014	0.044	0.042	0.043	0.24	0.28	0.16	0.031
Secondary infection	0.033	0.027	0.082	0.058		0.17	0.065	0.048	0.089
Mean	CCT8T+/+	CCT8T-/-
Primary infection	0.0384	0.17775
Secondary infection	0.05	0.093
Standard deviation	CCT8T+/+	CCT8T-/-
Primary infection	0.0139032	0.109819
Secondary infection	0.0252058	0.0540185
p values	CCT8T+/+ v CCT8T-/-
Primary infection	0.0203
Secondary infection	0.7494
Figure 5l
Frequency of ILC2 in peritoneal lavage
	CCT8T+/+					CCT8T-/-
Primary infection	0.025	0.032	0.026	0.024	0.023	0.14	0.3	0.7	0.18
Secondary infection	0.051	0.041	0.095	0.079	0.086	0.25	0.61	0.081	0.14	0.095	0.26
Mean	CCT8T+/+	CCT8T-/-
Primary infection	0.026	0.33
Secondary infection	0.0704	0.239333
Standard deviation	CCT8T+/+	CCT8T-/-
Primary infection	0.00353553	0.255865
Secondary infection	0.0232551	0.196826
p values	CCT8T+/+ v CCT8T-/-
Primary infection	0.0469
Secondary infection	0.3174

## Sheet: Figure S1
Figure S1 b
qPCR
DN Panel
	CCT8T+/+			CCT8T-/-
ddct DN	100	100	100	112.44	105.583	81.3927
ddct DP	45.6543	77.9429	63.4973	13.3853	0.289388	0.320496
ddct SPCD4	94.7067	86.9981	108.832	0.763812	0.287631	0.150608
ddct SPCD8	109.001	121.171	104.946	0.395733	0.122805	0.468384
Mean
	CCT8T+/+	CCT8T-/-
ddct DN	3.323	3.33
ddct DP	1.017	1.01
ddct SPCD4	83.7	87.37
ddct SPCD8	8.777	6.33
Standard deviation
	CCT8T+/+	CCT8T-/-
ddct DN	0.306649	0.307896
ddct DP	0.247049	0.137477
ddct SPCD4	0.264575	0.64291
ddct SPCD8	0.292632	0.20664
P values
	CCT8T+/+ versus	CCT8T-/-
ddct DN	0.9845
ddct DP	0.005
ddct SPCD4	0.0001
ddct SPCD8	<0,0001
Figure S1 c
DN Panel
	CCT8T+/+			CCT8T-/-
% DN 1	0.78	0.25	0.22	0.27	0.19	0.2
% DN 2	3.38	3.48	4.02	3.2	1.85	3.24
% DN 3	57	65.8	67.5	67.2	67.2	64.9
% DN 4	38.8	30.5	28.2	29.3	30.8	31.6
Mean
	CCT8T+/+	CCT8T-/-
DN 1	0.4167	0.22
DN 2	3.627	2.763
DN 3	63.43	66.43
DN 4	32.5	30.57
Standard deviation
	CCT8T+/+	CCT8T-/-
DN 1	0.315013	0.043589
DN 2	0.344287	0.791223
DN 3	5.6359	1.32791
DN 4	5.57584	1.16762
P values
	CCT8T+/+ versus	CCT8T-/-
DN 1	0.3444
DN 2	0.1581
DN 3	0.4202
DN 4	0.5882
Figure S1 d and e
CD4 maturation
	CCT8T+/+			CCT8T-/-
% CD4+CD24+CCR7-TCRb+ (S1)	21.4	25.3	26.1	30.4	31.9	32
% CD4+CD24+CCR7+TCRb+ (S1)	39.9	44	43.5	47.3	44.9	47.2
% CD4+CD24-CD69-TCRb+ (S1)	36.1	28	27.7	19.2	20	17.7
Mean
	CCT8T+/+	CCT8T-/-
CD4+CD24+CCR7-TCRb+ (S1)	24.27	31.43
CD4+CD24+CCR7+TCRb+ (S1)	42.47	46.47
CD4+CD24-CD69-TCRb+ (S1)	30.6	18.97
Standard deviation
	CCT8T+/+	CCT8T-/-
CD4+CD24+CCR7-TCRb+ (S1)	2.51462	0.896289
CD4+CD24+CCR7+TCRb+ (S1)	2.23681	1.35769
CD4+CD24-CD69-TCRb+ (S1)	4.7655	1.16762
P values
	CCT8T+/+ versus	CCT8T-/-
CD4+CD24+CCR7-TCRb+ (S1)	0.0097
CD4+CD24+CCR7+TCRb+ (S1)	0.0571
CD4+CD24-CD69-TCRb+ (S1)	0.0148
Figure S1 f and g
CD8 maturation progress
	CCT8T+/+			CCT8T-/-
% CD4+CD24+CCR7-TCRb+ (S1)	21.2355	26.4706	28.7234	41.129	40.367	39.3701
% CD4+CD24+CCR7+TCRb+ (S1)	24.3243	29.902	28.7234	34.6774	34.8624	34.6457
% CD4+CD24-CD69-TCRb+ (S1)	54.4402	43.6275	42.5532	24.1935	24.7706	25.9843
Mean
	CCT8T+/+	CCT8T-/-
CD4+CD24+CCR7-TCRb+ (S1)	25.4765	40.2887
CD4+CD24+CCR7+TCRb+ (S1)	27.6499	34.7285
CD4+CD24-CD69-TCRb+ (S1)	46.8736	24.9828
Standard deviation
	CCT8T+/+	CCT8T-/-
CD4+CD24+CCR7-TCRb+ (S1)	3.84165	0.882086
CD4+CD24+CCR7+TCRb+ (S1)	2.9397	0.117037
CD4+CD24-CD69-TCRb+ (S1)	6.57481	0.914012
P values
	CCT8T+/+ versus	CCT8T-/-
CD4+CD24+CCR7-TCRb+ (S1)	0.0029
CD4+CD24+CCR7+TCRb+ (S1)	0.0141
CD4+CD24-CD69-TCRb+ (S1)	0.0046

## Sheet: Figure S2
Figure S2a
Live cells with or without NAC
	CCT8T+/+							CCT8T-/-
Frequency of CD4+ within total no NAC	31.9	40.6	42.5	42.3	34.4	50.8	44	18.6	16.6	15.3	27.6	13.2	17.1
Frequency of CD4+ within total with NAC	47	40.9	50.1	49.2	49.8	59.7	57.6	21.7	22.7	17.9	31.8	16.2	20.9
Mean	CCT8T+/+	CCT8T-/-
Frequency of CD4+ within total no NAC	40.9286	18.0667
Frequency of CD4+ within total with NAC	50.6143	21.8667
Standard deviation	CCT8T+/+	CCT8T-/-
Frequency of CD4+ within total no NAC	6.26464	5.01185
Frequency of CD4+ within total with NAC	6.34703	5.44377
p values	CCT8T+/+	CCT8T-/-
No NAC versus added NAC	0.0248	0.6859
Figure S2b, g, h and i
RNAseq data are available at the NCBI Gene Expression Omnibus under accession number GEO: GSE147209.
Figure S2c
frequency of STAT1, and pSTAT1 within STAT1
	CCT8T+/+						CCT8T-/-
frequency of STAT1, 0h	67.8	70.9	69.1	70.1	68.4	67.9	83.4	81.4	82.6	81.6	82.2	83.9
frequency of STAT1, 24h	65.7	65.4	67.1	68.3	63	64.2	75.8	81	79.5	79.9	77.6	80.2
frequency of pSTAT1 within STAT1, 0h	53.4264	55.2311	54.1744	54.5378	54.036	50.6534	80.898	78.4696	79.9568	76.8672	78.3366	80.6279
frequency of pSTAT1 within STAT1, 24h	43.8219	44.8644	46.8358	46.9904	43.533	43.0782	63.0656	66.177	63.6	63.8401	63.8648	65.0422
Mean	CCT8T+/+	CCT8T-/-
frequency of STAT1, 0h	69.0333	82.5167
frequency of STAT1, 24h	65.6167	79
frequency of pSTAT1 within STAT1, 0h	53.6765	79.1927
frequency of pSTAT1 within STAT1, 24h	44.8539	64.2649
Standard deviation	CCT8T+/+	CCT8T-/-
frequency of STAT1, 0h	1.25167	0.98877
frequency of STAT1, 24h	1.91355	1.93391
frequency of pSTAT1 within STAT1, 0h	1.59609	1.56304
frequency of pSTAT1 within STAT1, 24h	1.70033	1.13853
p values	CCT8T+/+ v CCT8T-/-
frequency of STAT1, 0h	<0.0001
frequency of STAT1, 24h	<0.0001
frequency of pSTAT1 within STAT1, 0h	<0.0001
frequency of pSTAT1 within STAT1, 24h	<0.0001
Figure S2d
Ratio mitosox/mitotracker
	CCT8T+/+			CCT8T-/-
Ratio mitosox/mitotracker	0.62	0.57	0.59	0.63	0.61	0.48
Mean	CCT8T+/+	CCT8T-/-
Ratio mitosox/mitotracker	0.593333	0.573333
Standard deviation	CCT8T+/+	CCT8T-/-
Ratio mitosox/mitotracker	0.0251661	0.0814453
p values	CCT8T+/+ v CCT8T-/-
Ratio mitosox/mitotracker	0.705116
Figure S2e
Ratio mitotracker/mitoID
	CCT8T+/+			CCT8T-/-
Ratio mitotracker/mitoID, CD4+CD62L+CD44-	4.1	2.2	2.7	3	3	3.2
Ratio mitotracker/mitoID, CD4+CD62L-CD44+	1.6	2.4	3.2	1.8	1.9	2.6
Mean	CCT8T+/+	CCT8T-/-
Ratio mitotracker/mitoID, CD4+CD62L+CD44-	3	3.06667
Ratio mitotracker/mitoID, CD4+CD62L-CD44+	2.4	2.1
Standard deviation	CCT8T+/+	CCT8T-/-
Ratio mitotracker/mitoID, CD4+CD62L+CD44-	0.984886	0.11547
Ratio mitotracker/mitoID, CD4+CD62L-CD44+	0.8	0.43589
p values	CCT8T+/+ v CCT8T-/-
Ratio mitotracker/mitoID, CD4+CD62L+CD44-	0.920318
Ratio mitotracker/mitoID, CD4+CD62L-CD44+	0.355497
Figure S2f
Ratio JCI aggregates/monomers
	CCT8T+/+			CCT8T-/-
Ratio JCI aggregates/monomers	1.5	1.6	1.75	0.2	1.5	1.6
Mean	CCT8T+/+	CCT8T-/-
Ratio JCI aggregates/monomers	1.61667	1.1
Standard deviation	CCT8T+/+	CCT8T-/-
Ratio JCI aggregates/monomers	0.125831	0.781025
p values	CCT8T+/+ v CCT8T-/-
Ratio JCI aggregates/monomers	0.318146

## Sheet: Figure S3
Figure S3b
IL17 polarisation in co-culture
	CCT8T+/+			CCT8T-/-
CCT8T-/- with CTV	23.1	12.3	19.5	46	38.9	40.8
CCT8T+/+ with CTV	17.2	14.2	14.1	30.6	23.4	23.9
Mean	CCT8T+/+	CCT8T-/-
CCT8T-/- with CTV	18.3	41.9
CCT8T+/+ with CTV	15.1667	25.9667
Standard deviation	CCT8T+/+	CCT8T-/-
CCT8T-/- with CTV	5.49909	3.6756
CCT8T+/+ with CTV	1.76163	4.02036
p values	CCT8T+/+ v CCT8T-/-
CCT8T-/- with CTV	0.00695413
CCT8T+/+ with CTV	0.0130361
Figure S3c
Respiration (Seahorse data)
	CCT8T+/+																									CCT8T-/-
Basal oxphos	15.57	17.43	22.28	23.01	22.31	14.92	17.25	116.42	148.03	153.68	167.33	24.83	35.73	29.18	40.75	36.63	44.9	36.91	22.03	85.11	97.53	114.16	105.81	101.34		42.96	43.06	70.44	66.21	60.68	54.02	35.08	40.02	37.49	41.04	12.27	20.49	15.4	45.41
Spare respiratory capasity	0.88	19.79	4.41	17.82	12.2	-4.77	9.61	3.12	-46.76	49.14	34.5	-52.31	-2.11	-0.62	14.72	4.06	9.79	-20.57	4.95	8.41	-24.7	25.26	-49.73	-28.51	0.64	-1.1	13.77	24.29	43	49.19	15.15	-7.39	-17.36	-0.88	1.13	-1.43	-6.48	-3.33	-21.13
Basal ECAR	7.61912	11.9153	13.5365	9.55539	13.5722	13.176	10.0977	40.6614	49.9316	46.4608	40.9905	9.76443	19.3028	12.4717	21.3967	16.4006	16.7498	11.4243	31.0021	36.0781	35.3695	35.4531	37.9348			23.2677	24.6759	31.0545	34.0789	32.3642	26.5744	15.1805	21.2926	18.436	21.8186	5.73567	9.12074	7.27252	22.6206
Mean	CCT8T+/+	CCT8T-/-
Basal oxphos	62.2142	41.755
Spare respiratory capasity	-0.4312	6.245
Basal ECAR	23.5158	20.9638
Standard deviation	CCT8T+/+	CCT8T-/-
Basal oxphos	50.0623	17.6033
Spare respiratory capasity	24.9273	20.7413
Basal ECAR	13.7707	9.01874
p values	CCT8T+/+ v CCT8T-/-
Basal oxphos	0.1503
Spare respiratory capasity	0.401
Basal ECAR	0.5419

## Sheet: Figure S4
Figure S4a
Frequency of B cells in peritoneal lavage
	CCT8T+/+					CCT8T-/-
Primary infection	40.8	46.5	47.1	43.1	42	38.5	21.5	20.9	15.6
Secondary infection	64.9	60.7	52.1	52.1	51.1	39.9	12.5	13.5	29.5	41.1	48.5
Mean	CCT8T+/+	CCT8T-/-
Primary infection	43.9	24.125
Secondary infection	56.18	30.8333
Standard deviation	CCT8T+/+	CCT8T-/-
Primary infection	2.77759	9.9433
Secondary infection	6.23635	15.0868
p values	CCT8T+/+ v CCT8T-/-
Primary infection	0.0439
Secondary infection	0.0037
Figure S4b
Frequency of B cells in mesenteric lymph nodes
	CCT8T+/+					CCT8T-/-
Primary infection	41.9	45.4	40.6	37.4	34.1	56.4	61	67.2	70
Secondary infection	38.4	61.2	37.9	43	45.3	69.7	63.4	76	67.5	67	67.2
Mean	CCT8T+/+	CCT8T-/-
Primary infection	39.88	63.65
Secondary infection	45.16	68.4667
Standard deviation	CCT8T+/+	CCT8T-/-
Primary infection	4.31937	6.124
Secondary infection	9.49173	4.2103
p values	CCT8T+/+ v CCT8T-/-
Primary infection	0.0002
Secondary infection	<0,0001
Figure S4d
Number of tuft cells per crypt-villus axis
	CCT8T+/+				CCT8T-/-
Primary infection	1.8	1.4	1.4	2.4	0.8	1	0.6	1.4
Secondary infection	6.2	9.8	9.8	6.4	1.2	1	1.4	1.2
Mean	CCT8T+/+	CCT8T-/-
Primary infection	1.75	0.95
Secondary infection	8.05	1.2
Standard deviation	CCT8T+/+	CCT8T-/-
Primary infection	0.472582	0.341565
Secondary infection	2.02237	0.163299
p values	CCT8T+/+ v CCT8T-/-
Primary infection	0.0335584
Secondary infection	0.000514581
