# Supplementary material for: The chaperonin CCT8 controls proteostasis essential for T cell maturation, selection, and function
Source: Commun Biol. 2021 Jun 3;4:681. doi: 10.1038/s42003-021-02203-0 (PMC8175432; doi:10.1038/s42003-021-02203-0)
Supplement: Supplementary file 6 — Supplementary Data 3. [file 42003_2021_2203_MOESM6_ESM.xlsx]

## Sheet: Sheet1
Proteomics				Transcriptomics
geneSymb	KO0h-WT0h	KO24h-WT24h	minFDR*	geneSymb	KO0h-WT0hLfc	KO0h-WT0hFdr	KO24h-WT24hLfc	KO24h-WT24hFdr
Tcp1	-0.737601	-0.659963	0.00507317	Tcp1	0.0391363	1	-1.03842	0.0116024
Cct2	-0.553728	-0.409544	0.0111667	Cct2	0.229528	0.99513	-0.407042	0.709098
Cct3	-0.76373	-0.790063	0.006	Cct3	0.128031	1	-0.790942	0.0475474
Cct4	-0.753842	-0.518339	0.0156104	Cct4	0.388817	0.753393	-0.0626986	1
Cct5	-0.970802	-0.765736	0	Cct5	0.218319	0.959967	-0.716293	0.039836
Cct6a	-0.975587	-0.9412	0.00464516	Cct6a	0.33091	0.890586	-0.722481	0.110799
Cct7	-0.962238	-0.858268	0.0016	Cct7	0.172124	1	-0.647392	0.104385
Cct8	-0.853634	-1.2265	0.002	Cct8	-3.5711	1.16979e-32	-4.20899	1.18069e-43
Actg1	0.0827387	0.253725	0.10961	Actg1	0.672832	0.133351	-1.11064	0.000337479
Actbl2	0.859803	-1.01671	0.0926208	Actbl2	0	1	-4.99615	1
Tuba1b	-0.606526	-0.728705	0.0045	Tuba1b	1.79466	1.82079e-14	-0.320307	0.76843
Tubb5	-0.775529	-0.838629	0.005	Tubb5	1.58903	3.67835e-13	-0.0649411	1
Tubb4b	-0.495259	-0.484775	0.0108148	Tubb4b	2.03554	3.70126e-18	0.919332	0.00161637
Tuba4a	-0.234459	-0.265119	0.0445085	Tuba4a	3.01573	2.78462e-39	0.34928	0.709098
Tagln2	-0.478871	-0.539627	0	Tagln2	-2.03153	9.44315e-10	-1.38027	9.47117e-05
Sec31a	-0.713685	-0.671877	0.0107826	Sec31a	-0.504863	0.892445	-0.578426	0.75672
Slc25a5	-0.260898	-0.227855	0.00775758	Slc25a5	0.0807873	1	-1.31109	8.3089e-08
Got2	-0.326429	-0.1313	0.01688	Got2	0.406669	0.911531	-0.892239	0.152294
Suclg1	-0.412951	-0.216304	0.0226222	Suclg1	0.511448	0.916974	-0.434947	0.908504
Strn	-1.05957	-0.828747	0.00951724	Strn	-2.00004	0.741988	-0.101936	1
Glud1	-0.444732	-0.230045	0.0077193	Glud1	-0.3005	0.957023	0.140633	1
Phb2	-0.319227	-0.236584	0.00422857	Phb2	0.292101	0.950973	-1.41758	0.000128009
Mthfd1l	-0.648776	-0.294323	0.00773333	Mthfd1l	-0.217445	1	-0.874267	0.633515
Phb	-0.349528	-0.179134	0.0241263	Phb	0.400231	0.931075	-0.768558	0.380539
Uqcrc2	-0.25382	-0.177503	0.00926829	Uqcrc2	0.733363	0.363007	-0.547705	0.63675
Atp5j2	-0.379884	-0.191638	0.0216981	Atp5j2	-0.205847	1	-0.961546	0.122719
Slc25a4	-0.299596	-0.282097	0.0302439	Slc25a4	-0.428577	0.920936	-0.665044	0.529993
Arpc1b	-0.11308	-0.0472672	0.001	Arpc1b	-0.000630733	1	-0.0652721	1
Mdh2	-0.294212	-0.0957513	0.0064	Mdh2	0.20088	1	-0.560768	0.396448
Esyt1	-0.266639	-0.230427	0.0169829	Esyt1	-0.541119	0.567625	-0.4209	0.74922
Lactb	-0.592549	-0.0590443	0.00786441	Lactb	0.0245019	1	-0.836811	0.966016
Msn	0.0796248	0.213462	0	Msn	-0.0629197	1	0.194169	0.947633
Ifit1	0.572964	0.839035	0.00702041	Ifit1	0.206376	1	0.779252	0.937566
Ezr	0.0184153	0.130324	0.0148219	Ezr	0.0468369	1	0.423288	0.700299
Ldhb	0.360514	0.496885	0.004	Ldhb	0.877306	0.4549	1.33935	0.0294591
Hmgb1	-0.0262998	0.111993	0.0186237	Hmgb1	-0.112041	1	-0.106093	1
Bin2	0.0701911	0.228368	0.0156821	Bin2	0.13995	1	0.229695	0.960671
Csrp1	0.310135	0.264803	0.00471429	Csrp1	0.993742	0.366441	-0.165027	1
Cmpk1	0.20534	0.279037	0.00666667	Cmpk1	-0.377842	1	0.0143907	1
Anxa5	0.199115	0.320385	0.0139512	Anxa5	0.316316	0.991212	0.80198	0.275185
Ywhah	0.162193	0.323774	0.0135789	Ywhah	0.519742	0.606513	-0.0924505	1
Cd3d	0.204984	0.102597	0.0149459	Cd3d	0.292164	0.829948	0.172258	0.960671
Ckb	0.40279	0.538708	0.00939759	Ckb	0.257044	1	-1.75336	0.00667671
Gsn	0.480146	0.664013	0.00921519	Gsn	1.06468	0.0574498	0.720064	0.362881
Stat1	0.21272	0.356377	0.00761905	Stat1	0.315328	0.89557	0.680121	0.105438
Igtp	0.254559	0.361313	0.0185241	Igtp	0.601268	0.543478	0.577737	0.502561
Hyou1	0.0727831	-0.0237142	0.0133023	Hyou1	-0.320218	1	-0.811783	0.99739
Cacybp	0.145062	0.0978667	0.00777465	Cacybp	0.373471	1	-0.861606	0.534957
Ftl1	0.94741	0.23664	0.0134545	Ftl1	0.221895	0.950973	-0.614855	0.0976832
Ftl2	0.94741	0.23664	0.0134545	Ftl2	NA	NA	NA	NA
Actr2	-0.0941057	-0.161378	0.0125333	Actr2	-0.593692	0.590018	-0.663314	0.387185
Etfa	-0.254469	-0.201109	0.0144	Etfa	0.0147907	1	-0.155329	1
Arpc4	-0.0307485	-0.174914	0.0206377	Arpc4	-0.30788	0.933592	-0.578108	0.391523
Tufm	-0.313364	-0.142229	0.00447059	Tufm	0.411749	0.951825	-0.671421	0.684013
Atad3	-0.435874	-0.208591	0.010913	Atad3a	0.0916348	1	-0.393245	0.960671
Gdi1	0.194275	0.190935	0.0148027	Gdi1	0.946508	0.761092	1.08717	0.557495
*minFDR: Minimal adjusted P-value; LCF: log2 fold change; the table show the average difference across the two independent experiments
