# Supplementary material for: The chaperonin CCT8 controls proteostasis essential for T cell maturation, selection, and function
Source: Commun Biol. 2021 Jun 3;4:681. doi: 10.1038/s42003-021-02203-0 (PMC8175432; doi:10.1038/s42003-021-02203-0)
Supplement: Supplementary file 7 — Supplementary Data 4. [file 42003_2021_2203_MOESM7_ESM.xlsx]

## Sheet: Sheet1
Reagent or Resources	Source	Identifier
Antibodies
B220 Pe, clone RA3-6B2	BD Biosciences	Cat # 561878
CCR7 Pe, clone 4B12	BioLegend	Cat # 120105
CCR7 BV421, clone 4B12	BioLegend	Cat # 120119
CCR6 APC, clone29-2L17	BioLegend	Cat # 129813
CD103 AF647, clone 2E7	BioLegend	Cat # 121409
CD3ε PerCpCy5.5, clone 145-2C11	eBioscience	Cat # 45-0031-82
CD4 APC/Cy7, clone RM4-5	BioLegend	Cat # 100525
CD4 FITC, clone RM4-5	BioLegend	Cat # 100509
CD4 Pe/eFluor610, clone RM4-5	BioLegend	Cat # 100511
CD5 Pe/Cy7, clone 53-7.3	BioLegend	Cat # 100622
CD5 PerCpCy5.5, clone 53-7.3	BioLegend	Cat # 100623
CD8a AF700, clone 53-6.7	BioLegend	Cat # 100730
CD24 FITC, clone M1/69	BioLegend	Cat # 101806
CD24 PerCp-eFluor710, clone M1/69	eBioscience	Cat # 46-0242
CD24 APC, clone M1/69	BioLegend	Cat # 101813
CD25 eFluor450, clone PC61.5	eBioscience	Cat # 48-0251
CD25 biotin, clone PC61.5	BioLegend	Cat # 102004
CD25 BV605, clone PC61.5	BioLegend	Cat #102035
CD44 PeTR, clone IM7	eBioscience	Cat # 61-0441
CD62L Pe/Cy7, clone MEL-14	BioLegend	Cat # 104418
CD69 Pe/Cy5, clone H1.2F3	BioLegend	Cat # 104510
CD73 Pe, clone TY/11.8	BioLegend	Cat # 127205
Fr4 APC, clone 12A5	BD Biosciences	Cat # 560318
FoxP3 Pe/eFluor 610, clone FJK-16s	eBioscience	Cat # 61-5773
Helios BV421, clone 22F6	BioLegend	Cat # 137234
H2Kb (MHCI) Pe, clone AF6-88.5	BioLegend	Cat # 116507
ICOS Pe, clone C398.4A	BioLegend	Cat # 313508
PD-1 APC, clone RMP1-30	BioLegend	Cat # 109112
Sca-1 BV510, clone M1/69	BD Biosciences	Cat # 747717
TCRb APC-Cy7, clone H57-597	BioLegend	Cat # 109220
TCRb FITC, clone H57-597	BioLegend	Cat # 109205
TCRb Pe/Cy5, clone H57-597	BioLegend	Cat # 109210
TCRb Pe, clone H57-597	eBioscience	Cat # 12-5961-83
TNF-a AF647, clone MF6-XT22	BioLegend	Cat # 506314
IFN-g AF488, clone XMG1.2	BioLegend	Cat # 505813
IL-17A Pe, clone TC11-8H10.1	BioLegend	Cat # 506903
Rorgt APC, cloneB2D	eBioscience	Cat # 17-6981
IL-4 AF647, clone 11B11	BioLegend	Cat # 504110
CCT8, unconjugated	Sigma	Cat # HPA029426
CD11b biotin, M1/70	BioLegend	Cat # 101204
CD11c biotin, clone N418	BioLegend	Cat # 117303
Ly-6G/Ly-6c (Gr-1) biotin, clone RB6-8C5	BioLegend	Cat # 108404
NK-1.1 biotin, clone PK136	BioLegend	Cat # 108704
CD19 biotin, clone 1D3	eBioscience	Cat # 115503
CD49B biotin, clone DX5	BioLegend	Cat # 108904
F4/8 biotin, clone BM8	BioLegend	Cat # 123106
Nk-1.1 biotin, clone PK136	BioLegend	Cat # 108704
gd TCR biotin, clone GL3	eBioscience	Cat # 13-5711
Ter119 biotin, clone TER119	BioLegend	Cat # 116204
Qa2 biotin, clone 695H1-9-9	BioLegend	Cat # 121703
Streptavidin APC	BioLegend	Cat # 405207
CD11b BV421, clone M1/70	Biolegend	Cat # 101251
Siglec-F BUV395, clone E50-2440	BD Biosciences	Cat # 740280
CD11c PerCP-Cy5.5, clone N418	Biolegend	Cat # 117328
Anti-RELMα, rabbit polyclonal	Preprotech	Cat # 500-P214
RELMα detection with Zenon Rabbit IgG-PE labeling kit	Invitrogen	Cat # Z25255
F4/80 PE/cy7, clone BM8	BioLegend	Cat # 123114
Ly6G APC, clone 1A8	BioLegend	Cat # 127614
CD25 PE, clone PC61	BD Biosciences	Cat # 562695
CD4 PerCP-Cy5.5, clone GK1.5	BioLegend	Cat # 100434
CD3 BV711, clone 17A2	BioLegend	Cat # 100241
FoxP3eF450, clone FJK-16s	eBioscience	Cat # 48-5773-82
IL-4 PE, clone 11B11	BioLegend	Cat # 554435
GATA3 AF488, clone 16E10A23	BioLegend	Cat # 653808
GATA3 PE/cy7, clone L50-823	BD Biosciences	Cat # 560405
CD127 PE, clone A7R34	BioLegend	Cat # 135010
Lineage cocktail BV421, clones 17A2; RB608C5; RA3-6B2; Ter-119, M1/70	BioLegend	Cat # 133311
CD19 FITC, clone 1D3/CD19	BioLegend	Cat # 152404
Viability dye eF506	eBioscience	Cat # 65-0866-14
Rabbit anti-mouse DCLK1 antibody	Abcam	Cat # ab31704
Anti-rabbit secondary antibody	Abcam	Cat # ab150062
VECTASHIELD antifade mounting medium with DAPI	Vector Labs	Cat # H-1200
Annexin V-FITC	BioLegend	Cat # 640906
mitosox 10x 50ug	life technologies	Cat # m36008
Nile Red, BioReagent	Sigma	Cat # 19123-10MG
BODIPY FLC16	Life Technologies	Cat # D-3821
BODIPY	ThermoFisher	Cat # D3922
6-NBDG	Invitrogen	Cat # N-23106
JC-1 Mitochondrial Potential Sensor	Invitrogen	Cat # T-3168
MitoTracker Deep red FM 20x50ug	Life Technologies	Cat #M22426
CD4 PE-CF594, clone RM4-5 0	BD Horizon	Cat # 562285
Cleaved Caspase 3 (Asp175) AF 647	Cell Signaling Techonologies	Cat # 9602S
STAT1 (N-Terminus) AF647	BD Biosciences	Cat # 558560
Phospho-STAT1 (Ser727)	Biolegend	Cat # 686403
Streptavidin BV605	BioLegend	Cat # 405229
Streptavidin APC-Cy7	BioLegend	Cat # 405208
Abberior® STAR 635	Sigma-Aldrich	Cat # 07679-1MG
LEAF purified anti-mouse CD28, clone 37.51	BioLegend	Cat # 102112
LEAF purified anti-mouse CD3e, clone 145-2C11	BioLegend	Cat # 100331
LEAF purified anti-mouse IFN-g, clone XMG1.2	BioLegend	Cat # 505827
LEAF purified anti-mouse IL-4, clone11B11	BioLegend	Cat # 504115
Recombinant Proteins
Recombinant IL2, mouse	PeproTECH	Cat # 212-12
Recombinant IL 4, mouse	PeproTECH	Cat # 214-14
Recombinant IFN-g, mouse	PeproTECH	Cat # 315-05
Recombinant IL 12, mouse	PeproTECH	Cat # 210-12
Critical Commercial Assays
CytoBox TH17, mouse	Miltenyi Biotech	Cat # 130-107-758
Naive CD4+ T Cell Isolation Kit, mouse	Miltenyi Biotech	Cat # 130-104-453
CD4+ T Cell Isolation Kit, mouse	Miltenyi Biotech	Cat # 130-104-454
Cell Trace Violet cell proliferation kit	Life Technologies	Cat # C34557
eBioscience Foxp3 / Transcription factor staining buffer set	eBioscience	Cat # 00-5523-00
Deposit data
RNAseq data files		GSE147209
Proteomic data files		PXD018834
Experimental Models
Cct8tm1a(KOMP)	Wellcome Trust Sanger Institute	Project ID CSD45380i
Oligonucleotides	5’-> 3’
Cct8 exon 1 forward primer	tggcgcttcacgtcc
Cct8 exon 3 reverse primer	caacttctccaggcgattg
Perk forward primer	agtccctgctcgaatcttcct	https://pga.mgh.harvard.edu/primerbank/
Perk reverse primer	tcccaaggcagaacagatatacc	https://pga.mgh.harvard.edu/primerbank/
Atf6 forward primer	tctcctcggatgagcaggg	https://pga.mgh.harvard.edu/primerbank/
Atf6 reverse primer	cttcccgaaggggttccat	https://pga.mgh.harvard.edu/primerbank/
Grp78 forward primer	acttggggaccacctattcct	https://pga.mgh.harvard.edu/primerbank/
Grp78 reverse primer	gttgccctgatcgttggcta	https://pga.mgh.harvard.edu/primerbank/
Ire1a forward primer	acactgcctgagaccttgttg	https://pga.mgh.harvard.edu/primerbank/
Ire1a reverse primer	ggagcccgtcctcttgcta	https://pga.mgh.harvard.edu/primerbank/
Bcl2 forward primer	acgtggacctcatggagtg	https://pga.mgh.harvard.edu/primerbank/
Bcl2 reverse primer	tgtgtatagcaatcccaggca	https://pga.mgh.harvard.edu/primerbank/
Bim forward primer	cccggagatacggattgcac	https://pga.mgh.harvard.edu/primerbank/
Bim reverse primer	gcctcgcggtaatcatttgc	https://pga.mgh.harvard.edu/primerbank/
Software and Algorithms
GraphPad Prism	GraphPad Software
FlowJo 10.6.1	Tree Star
Ideas 6.2	Amnis Corporation
Perseus 1.6.1.1	MaxQuant.org
ImageJ	Fiji
